# Supplementary material for: Decreased orbital fat and enophthalmos due to bimatoprost: Quantitative analysis using magnetic resonance imaging
Source: PLoS One. 2019 Mar 27;14(3):e0214065. doi: 10.1371/journal.pone.0214065 (PMC6436740; doi:10.1371/journal.pone.0214065)
Supplement: S1 Table — (XLSX) [file pone.0214065.s001.xlsx]

## Sheet: Sheet1
Case	Age	Gender	Orbital fat (cm3)		Total extraocular muscles (cm3)		Eyeball (cm3)		Optic nerve (cm3)		Enophthalmos (mm)
			The treated side	The untreated side	The treated side	The untreated side	The treated side	The untreated side	The treated side	The untreated side	The treated side	The untreated side
1	75	M	16.0388	16.5383	3.03987	3.17571	10.0879	9.9345	0.439545	0.415155	17.7	18.1
2	56	M	14.3266	15.2088	3.38898	3.41724	7.7028	7.9512	0.35865	0.5214	13.7	15.31
3	57	M	16.3977	17.1287	3.52305	3.41196	8.79135	9.0405	0.41775	0.39315	17.07	17.76
4	80	F	17.2206	26.9896	3.41388	3.64335	9.03525	9.1341	0.5184	0.5139	16.7	19
5	34	F	13.8751	15.8015	3.2487	3.39648	8.7333	8.5995	0.50088	0.52995	12	14.1
6	75	M	15.2089	19.2657	3.76916	3.63476	10.1205	9.984	0.4587	0.51315	15	17.1
7	68	M	15.6783	16.6785	3.93879	3.91087	8.9136	9.2202	0.3291	0.45735	15.8	16.2
8	41	M	11.6116	13.258	3.58695	3.2115	11.8506	11.1912	0.3468	0.384	14.3	14.4
9	80	M	11.1043	11.8812	2.25243	2.24652	8.26305	8.6499	0.30195	0.3234	9.99	11.9
